# Supplementary material for: Touchscreen Tasks for Cognitive Testing in Domestic Goats (Capra hircus): A Pilot Study Using Odd-Item Search Training
Source: Animals (Basel). 2025 Jul 17;15(14):2115. doi: 10.3390/ani15142115 (PMC12291992; doi:10.3390/ani15142115)
Supplement: Supplementary file 1 [file animals-15-02115-s001.zip]

Archive with 3 entries (3 files):
- Supplementary material S1_Hikari_Pilot trials_Gao et al.mov
- Supplementary material S2_Ryu_Stage 1 trials_Gao et al.mov
- Supplementary material S3_raw data_Gao et al.xlsx
