# Supplementary material for: Touchscreen Tasks for Cognitive Testing in Domestic Goats (Capra hircus): A Pilot Study Using Odd-Item Search Training
Source: Animals (Basel). 2025 Jul 17;15(14):2115. doi: 10.3390/ani15142115 (PMC12291992; doi:10.3390/ani15142115)
Supplement: Supplementary file 1 [file animals-15-02115-s001.zip › Supplementary material S3_raw data_Gao et al.xlsx]

## Sheet: Info
Supplementary Material, raw data
for
Touchscreen tasks for cognitive testing in domestic goats (Capra hircus): A pilot study using odd-item search training
Jie Gao, Yumi Yamanashi, Masayuki Tanaka
Each sheet shows data of the pilot test, Stage 1, 2, and 3 of the odd-item search training respectively.

## Sheet: Pilot
Pilot test
Correct trials of each session
	participant	Hikari
	distractor number		1	2	3	4	5
	session number	1	4	3	4	3	2
		2	5	4	5	5	3
		3	4	4	5	4	2
		4	2	4	4	4	3
		sum	15	15	18	16	10
	participant	Yoshino
	distractor number		1	2	3	4	5
	session number	1	2	2	3	2	2
		2	4	2	1	5	2
		3	5	4	2	4	2
		4	3	3	4	3	6
		sum	14	11	10	14	12
	participant	Ryu
	distractor number		1	2	3	4	5
	session number	1	4	2	3	3	3
		2	4	2	4	2	4
		3	2	5	5	4	3
		4	2	3	3	4	4
		sum	12	12	15	13	14
	participant	Nishiki
	distractor number		1	2	3	4	5
	session number	1	3	3	3	2	2
		2	5	4	1	1	2
		3	3	2	4	2	0
		4	6	5	2	3	1
		sum	17	14	10	8	5

## Sheet: Stage 1
Stage 1	participant	Hikari					participant	Yoshino					participant	Ryu
Correct trials in each session	session no.	training	correction	training			session no.	training	correction	training			session no.	training	correction	training
	1	5					1	2					1	7
	2	8					2	1					2	5
	3	10					3	0					3	3
	4	5					4	2					4	7
	5	5					5	0					5	6
	6	7					6	1					6	8
	7	9					7	2					7	9
	8	8					8	2					8	6
	9	8					9	1					9	8
	10	8					10	0					10	9
	11	12					11	1					11	7
	12	8					12	1					12	10
	13	7					13	4					13	6
	14	8					14	1					14	8
	15	9					15	1					15	6
	16	12					16	3					16	8
	17	8					17	3					17	8
	18	7					18	0					18	8
	19	7					19	2					19	10
	20	9					20	1					20	6
	21		11				21		3				21		10
	22		11				22		2				22		12
	23			10			23		1				23		10
	24			8			24		3				24		10
	25			11			25		2				25		10
	26			10			26		2				26		10
	27			7			27		2				27		8
	28			7									28		9
	29			9									29		10
	30			6									30		12
	31			9									31		10
	32			10									32		11
	33			6									33		10
	34			12									34		11
	35			11									35		10
													36		10
													37		10
													38		11
													39		12
													40			11
													41			10
													42			9
													43			9
													44			9
													45			10
													46			11
													47			9
													48			9
													49			11
													50			12

## Sheet: Stage 2
Stage 2		Hikari	session no.	correct number		Ryu	session no.	correct number
Correct trials in each session			1	5			1	2
			2	6			2	2
			3	7			3	3
			4	9			4	2
			5	6			5	3
			6	4			6	4
			7	9			7	1
			8	9			8	1
			9	10			9	3
			10	7			10	4
			11	7			11	4
			12	7			12	2
			13	7			13	2
			14	8			14	2
			15	9			15	2
			16	9			16	3
			17	11			17	5
			18	10			18	5
			19	5			19	3
			20	11			20	5
			21	11

## Sheet: Stage 3
Stage 3		Hikari	session no.	correct number
Correct trials in each session			1	4
			2	7
			3	6
			4	6
			5	6																0.193848
			6	7
			7	6																0.072998
			8	6
			9	7
			10	7
			11	6
			12	7
			13	4
			14	8
			15	6
			16	6
			17	10
			18	5
			19	6
			20	4
